# Supplementary material for: Transdiagnostic clustering of self-schema from self-referential judgements identifies subtypes of healthy personality and depression
Source: Front Neuroinform. 2024 Jan 11;17:1244347. doi: 10.3389/fninf.2023.1244347 (PMC10808829; doi:10.3389/fninf.2023.1244347)
Supplement: Supplementary file 4 [file Table_4.XLSX]

## Sheet: Clinical Endorsement Words
opennesstoexperience	neuroticism	conscientiousness	agreeableness	extraversion		words	mean_c1	mean_c2	mean_c3	mean_c4	mean_c5	sample	valence	relative_c1	relative_c2	relative_c3	relative_c4	relative_c5
philosophical	worrying	organized	tender-hearted	dominant		abandoned	0.764706	0.291667	0.230769	0.755102	0.125	0.521008	negative	1.46774	0.559812	0.442928	1.44931	0.239919
abstract-thinking	tense	orderly	gentle-hearted	assertive		accused	0.235294	0.0833333	0	0.142857	0.0625	0.117647	negative	2	0.708333	0	1.21429	0.53125
imaginative	anxious	tidy	soft-hearted	domineering		afraid	1	0.916667	0.923077	0.897959	0.125	0.815126	negative	1.2268	1.12457	1.13243	1.10162	0.153351
inquisitive	nervous	neat	kind	forceful		angry	0.941176	0.625	0.153846	0.734694	0.0625	0.588235	negative	1.6	1.0625	0.261538	1.24898	0.10625
reflective	fretful	efficient	tender	self-confident		anti-social	0.705882	0.125	0.307692	0.632653	0.1875	0.445378	negative	1.58491	0.28066	0.690856	1.42049	0.420991
literary	hypersensitive	planful	charitable	self-assured		anxious	1	0.875	0.923077	0.918367	0.625	0.882353	negative	1.13333	0.991667	1.04615	1.04082	0.708333
questioning	guilt-prone	systematic	sympathetic	firm		at ease	0	0.166667	0.0769231	0.0612245	0.1875	0.092437	positive	0	1.80303	0.832168	0.662338	2.02841
individualistic	self-conscious	thorough	accommodating	persistent		attractive	0.411765	0.666667	0.230769	0.142857	0.375	0.327731	positive	1.25641	2.03419	0.704142	0.435897	1.14423
unconventional	high-strung	self-disciplined	ruthless	meek		awful	0.470588	0.0833333	0.0769231	0.632653	0.0625	0.361345	negative	1.30233	0.23062	0.21288	1.75083	0.172965
broad-minded	overexcitable	reliable	warmthless	bashful		bad	0.529412	0.291667	0.384615	0.714286	0.1875	0.495798	negative	1.0678	0.588277	0.77575	1.44068	0.378178
conventional	unself-conscious	forgetful	uncharitable	timid		bashful	0.176471	0.0833333	0.153846	0.142857	0.125	0.134454	negative	1.3125	0.619792	1.14423	1.0625	0.929688
unartistic	unmoody	unreliable	cruel	forceless		boring	0.823529	0.333333	0.769231	0.918367	0.25	0.680672	negative	1.20988	0.489712	1.1301	1.34921	0.367284
unliterary	stable	impractical	iron-hearted	unbold		brave	0.647059	0.875	0.461538	0.265306	0.4375	0.487395	positive	1.32759	1.79526	0.94695	0.544335	0.897629
unreflective	unanxious	undisciplined	unsympathetic	shy		burdened	0.882353	0.5	0.230769	0.346939	0.125	0.411765	negative	2.14286	1.21429	0.56044	0.842566	0.303571
uncomplex	unagitated	Inefficient	cold-hearted	unaggressive		calm	0.294118	0.375	0.153846	0.183673	0.5625	0.285714	positive	1.02941	1.3125	0.538462	0.642857	1.96875
unimaginative	calm	unplanful	Hard-hearted	unauthoritative		cheerful	0.235294	0.75	0.923077	0.142857	0.4375	0.403361	positive	0.583333	1.85938	2.28846	0.354167	1.08464
unabstract	at ease	untidy				chubby	0.529412	0.666667	0.615385	0.55102	0.4375	0.563025	negative	0.940299	1.18408	1.093	0.978678	0.777052
unsearching	relaxed	unsystematic				coward	0.470588	0.25	0.307692	0.857143	0.125	0.521008	negative	0.903226	0.479839	0.590571	1.64516	0.239919
uninquisitive	unnervous	unorderly				cruel	0.352941	0	0	0.0816327	0.0625	0.092437	negative	3.81818	0	0	0.883117	0.676136
unphilosophical	unworrying	disorganized				curious	0.882353	1	0.769231	0.77551	0.8125	0.840336	positive	1.05	1.19	0.915385	0.922857	0.966875
						distant	0.588235	0.375	0.0769231	0.55102	0.1875	0.420168	negative	1.4	0.8925	0.183077	1.31143	0.44625
						efficient	0.647059	0.541667	0.384615	0.22449	0.625	0.420168	positive	1.54	1.28917	0.915385	0.534286	1.4875
						empty	1	0.291667	0.615385	0.653061	0.4375	0.596639	negative	1.67606	0.48885	1.03142	1.09457	0.733275
						enthusiastic	0.176471	0.708333	0	0.122449	0.25	0.252101	positive	0.7	2.80972	0	0.485714	0.991667
						exciting	0.352941	0.708333	0	0.204082	0.25	0.310924	positive	1.13514	2.27815	0	0.656371	0.804054
						fretful	0.764706	0.125	0.230769	0.163265	0.0625	0.235294	negative	3.25	0.53125	0.980769	0.693878	0.265625
						friendly	0.588235	1	0.923077	0.632653	0.75	0.747899	positive	0.786517	1.33708	1.23423	0.845907	1.00281
						funny	0.588235	0.791667	0.692308	0.346939	0.5625	0.537815	positive	1.09375	1.47201	1.28726	0.645089	1.0459
						happy	0.294118	0.708333	0.307692	0.142857	0.3125	0.319328	positive	0.921053	2.2182	0.963563	0.447368	0.978618
						healthy	0.352941	0.541667	0.615385	0.285714	0.5	0.411765	positive	0.857143	1.31548	1.49451	0.693878	1.21429
						helpful	0.941176	0.916667	0.923077	0.795918	0.875	0.865546	positive	1.08738	1.05906	1.06647	0.919556	1.01092
						helpless	0.823529	0.541667	0.538462	0.877551	0.25	0.680672	negative	1.20988	0.795782	0.791073	1.28924	0.367284
						high-strung	0.705882	0.208333	0.0769231	0.22449	0.125	0.260504	negative	2.70968	0.799731	0.295285	0.861751	0.479839
						hurt	1	0.791667	0.615385	0.918367	0.25	0.781513	negative	1.27957	1.01299	0.787428	1.17512	0.319892
						hypersensitive	0.941176	0.541667	0.615385	0.591837	0.125	0.571429	negative	1.64706	0.947917	1.07692	1.03571	0.21875
						ill	0.764706	0.125	0.384615	0.244898	0.125	0.294118	negative	2.6	0.425	1.30769	0.832653	0.425
						imaginative	0.529412	0.666667	0.307692	0.346939	0.4375	0.445378	positive	1.18868	1.49686	0.690856	0.778976	0.982311
						impractical	0.411765	0.125	0.153846	0.102041	0.0625	0.151261	negative	2.72222	0.826389	1.01709	0.674603	0.413194
						inefficient	0.352941	0.125	0.230769	0.428571	0	0.277311	negative	1.27273	0.450758	0.832168	1.54545	0
						inquisitive	0.705882	0.666667	0.538462	0.387755	0.6875	0.546218	positive	1.29231	1.22051	0.985799	0.70989	1.25865
						interesting	0.647059	0.875	0.307692	0.22449	0.4375	0.453782	positive	1.42593	1.92824	0.678063	0.494709	0.96412
						introverted	1	0.375	0.769231	0.673469	0.3125	0.621849	negative	1.60811	0.603041	1.23701	1.08301	0.502534
						lazy	0.882353	0.625	0.461538	0.816327	0.25	0.672269	negative	1.3125	0.929688	0.686538	1.21429	0.371875
						leader	0.235294	0.666667	0.384615	0.163265	0.25	0.310924	positive	0.756757	2.14414	1.23701	0.525097	0.804054
						lively	0.176471	0.833333	0.615385	0.122449	0.375	0.361345	positive	0.488372	2.3062	1.70304	0.33887	1.03779
						lonely	0.882353	0.583333	0.692308	0.959184	0.375	0.764706	negative	1.15385	0.762821	0.905325	1.25432	0.490385
						loss	0.647059	0.25	0.384615	0.346939	0.125	0.344538	negative	1.87805	0.72561	1.11632	1.00697	0.362805
						loved	0.764706	0.916667	0.692308	0.387755	0.6875	0.621849	positive	1.22973	1.4741	1.11331	0.623552	1.10557
						lucky	0.411765	0.625	0.307692	0.326531	0.3125	0.394958	positive	1.04255	1.58245	0.779051	0.826748	0.791223
						meek	0.529412	0.166667	0.307692	0.285714	0.0625	0.268908	negative	1.96875	0.619792	1.14423	1.0625	0.232422
						neglected	0.705882	0.333333	0.307692	0.428571	0.25	0.411765	negative	1.71429	0.809524	0.747253	1.04082	0.607143
						neighbourly	0.294118	0.333333	0.0769231	0.163265	0.375	0.235294	positive	1.25	1.41667	0.326923	0.693878	1.59375
						nervous	0.882353	0.958333	1	0.897959	0.3125	0.840336	negative	1.05	1.14042	1.19	1.06857	0.371875
						nice	0.705882	0.958333	1	0.673469	0.6875	0.773109	positive	0.913043	1.23958	1.29348	0.871118	0.889266
						orderly	0.588235	0.166667	0.153846	0.102041	0.3125	0.218487	positive	2.69231	0.762821	0.704142	0.467033	1.43029
						organised	0.529412	0.208333	0.153846	0.142857	0.5	0.260504	positive	2.03226	0.799731	0.590571	0.548387	1.91935
						persistent	0.705882	0.541667	0.153846	0.163265	0.4375	0.352941	positive	2	1.53472	0.435897	0.462585	1.23958
						popular	0.235294	0.458333	0.153846	0.102041	0.3125	0.226891	positive	1.03704	2.02006	0.678063	0.449735	1.37731
						proud	0.411765	0.375	0.307692	0.285714	0.125	0.302521	positive	1.36111	1.23958	1.01709	0.944444	0.413194
						quiet	0.882353	0.583333	0.692308	0.897959	0.625	0.773109	negative	1.1413	0.754529	0.895485	1.16149	0.808424
						reflective	0.764706	0.75	0.307692	0.326531	0.4375	0.487395	positive	1.56897	1.53879	0.6313	0.669951	0.897629
						relaxed	0.117647	0.208333	0.153846	0.0408163	0.4375	0.151261	positive	0.777778	1.37731	1.01709	0.269841	2.89236
						reliable	0.705882	0.708333	0.384615	0.142857	0.5625	0.420168	positive	1.68	1.68583	0.915385	0.34	1.33875
						scared	0.941176	0.875	0.923077	0.918367	0.0625	0.798319	negative	1.17895	1.09605	1.15628	1.15038	0.0782895
						secure	0.117647	0.166667	0	0.0408163	0.3125	0.109244	positive	1.07692	1.52564	0	0.373626	2.86058
						self-assured	0.235294	0.291667	0.0769231	0.0816327	0.25	0.168067	positive	1.4	1.73542	0.457692	0.485714	1.4875
						self-confident	0.176471	0.333333	0.0769231	0.0612245	0.375	0.176471	positive	1	1.88889	0.435897	0.346939	2.125
						shy	0.764706	0.208333	0.769231	0.714286	0.3125	0.571429	negative	1.33824	0.364583	1.34615	1.25	0.546875
						smart	0.647059	0.916667	0.461538	0.285714	0.625	0.529412	positive	1.22222	1.73148	0.871795	0.539683	1.18056
						stable	0.176471	0.25	0.0769231	0.0204082	0.1875	0.117647	positive	1.5	2.125	0.653846	0.173469	1.59375
						strange	1	0.791667	0.230769	0.938776	0.25	0.747899	negative	1.33708	1.05852	0.308557	1.25522	0.33427
						stupid	0.529412	0.25	0.461538	0.693878	0.125	0.478992	negative	1.10526	0.52193	0.963563	1.44862	0.260965
						successful	0.0588235	0.166667	0	0	0.1875	0.0672269	positive	0.875	2.47917	0	0	2.78906
						systematic	0.823529	0.291667	0.153846	0.102041	0.1875	0.260504	positive	3.16129	1.11962	0.590571	0.391705	0.719758
						tense	0.941176	0.541667	0.538462	0.530612	0.4375	0.579832	negative	1.62319	0.934179	0.928651	0.915114	0.754529
						timid	0.588235	0.291667	0.692308	0.591837	0.0625	0.470588	negative	1.25	0.619792	1.47115	1.25765	0.132812
						tricky	0.235294	0.166667	0	0.122449	0	0.117647	negative	2	1.41667	0	1.04082	0
						ugly	0.529412	0.291667	0.615385	0.734694	0.0625	0.512605	negative	1.03279	0.568989	1.2005	1.43326	0.121926
						uncharitable	0.176471	0	0.153846	0.0612245	0.125	0.0840336	negative	2.1	0	1.83077	0.728571	1.4875
						uncheery	0.705882	0.0416667	0.153846	0.265306	0.0625	0.243697	negative	2.89655	0.170977	0.6313	1.08867	0.256466
						unkind	0.235294	0.125	0.0769231	0.265306	0.25	0.210084	negative	1.12	0.595	0.366154	1.26286	1.19
						unnervous	0	0.0416667	0	0.0204082	0	0.0168067	positive	0	2.47917	0	1.21429	0
						unsparkling	0.411765	0	0.0769231	0.163265	0	0.134454	negative	3.0625	0	0.572115	1.21429	0
						unworrying	0.0588235	0.0416667	0	0	0.0625	0.0252101	positive	2.33333	1.65278	0	0	2.47917
						upset	0.941176	0.708333	0.538462	0.897959	0.25	0.739496	negative	1.27273	0.95786	0.728147	1.21429	0.338068
						useless	0.823529	0.25	0.615385	0.673469	0.1875	0.537815	negative	1.53125	0.464844	1.14423	1.25223	0.348633
						victim	0.588235	0.125	0.307692	0.183673	0	0.218487	negative	2.69231	0.572115	1.40828	0.840659	0
						well-off	0.235294	0.166667	0	0.102041	0.125	0.12605	positive	1.86667	1.32222	0	0.809524	0.991667
						winner	0.235294	0.375	0.0769231	0.0408163	0.25	0.168067	positive	1.4	2.23125	0.457692	0.242857	1.4875
						worrying	0.823529	0.666667	0.846154	0.571429	0.375	0.630252	negative	1.30667	1.05778	1.34256	0.906667	0.595
						Total endorsement rate	0.685049	0.366319	0.421474	0.556548	0.188802
						Negative endorsement rate	0.562092	0.448148	0.373504	0.398866	0.288194
						Positive endorsement rate	0.421569	0.541667	0.318681	0.218659	0.401786

## Sheet: Non-clinical Endorsement Words
opennesstoexperience	neuroticism	conscientiousness	agreeableness	extraversion		words	mean_n1	mean_n2	mean_n3	mean_n4	mean_n5	nonclin_sample_mean	valence	relative_N1	relative_N2	relative_N3	relative_N4	relative_N5
philosophical	worrying	organized	tender-hearted	dominant		abandoned	0	0.142857	0.037037	0.0952381	0.217391	0.0956522	negative	0	1.49351	0.387205	0.995671	2.27273
abstract-thinking	tense	orderly	gentle-hearted	assertive		accused	0.0434783	0	0.037037	0.238095	0.304348	0.121739	negative	0.357143	0	0.304233	1.95578	2.5
imaginative	anxious	tidy	soft-hearted	domineering		afraid	0.0434783	0.380952	0.333333	0.809524	0.73913	0.452174	negative	0.0961538	0.842491	0.737179	1.79029	1.63462
inquisitive	nervous	neat	kind	forceful		angry	0.0434783	0.190476	0.0740741	0.428571	0.652174	0.269565	negative	0.16129	0.706605	0.274791	1.58986	2.41935
reflective	fretful	efficient	tender	self-confident		anti-social	0.0869565	0.190476	0.296296	0.571429	0.434783	0.313043	negative	0.277778	0.608466	0.946502	1.8254	1.38889
literary	hypersensitive	planful	charitable	self-assured		anxious	0.26087	0.714286	0.296296	1	0.73913	0.582609	negative	0.447761	1.22601	0.508568	1.71642	1.26866
questioning	guilt-prone	systematic	sympathetic	firm		at ease	0	0.142857	0	0.238095	0.26087	0.121739	negative	0	1.17347	0	1.95578	2.14286
individualistic	self-conscious	thorough	accommodating	persistent		attractive	0	0.0952381	0.037037	0.0952381	0.434783	0.130435	negative	0	0.730159	0.283951	0.730159	3.33333
unconventional	high-strung	self-disciplined	ruthless	meek		awful	0.434783	0.142857	0.0740741	0.761905	0.347826	0.33913	negative	1.28205	0.421245	0.218424	2.24664	1.02564
broad-minded	overexcitable	reliable	warmthless	bashful		bad	0.0869565	0.666667	0.37037	0.904762	0.478261	0.486957	negative	0.178571	1.36905	0.760582	1.85799	0.982143
conventional	unself-conscious	forgetful	uncharitable	timid		bashful	0.0869565	0.142857	0.0740741	0.809524	0.652174	0.33913	negative	0.25641	0.421245	0.218424	2.38706	1.92308
unartistic	unmoody	unreliable	cruel	forceless		boring	0.304348	0.142857	0.333333	0.380952	0.652174	0.365217	negative	0.833333	0.391156	0.912698	1.04308	1.78571
unliterary	stable	impractical	iron-hearted	unbold		brave	0	0.238095	0.0740741	0.714286	0.391304	0.269565	negative	0	0.883257	0.274791	2.64977	1.45161
unreflective	unanxious	undisciplined	unsympathetic	shy		burdened	0.0434783	0.0952381	0.037037	0.0952381	0.26087	0.104348	negative	0.416667	0.912698	0.354938	0.912698	2.5
uncomplex	unagitated	Inefficient	cold-hearted	unaggressive		calm	0.26087	0.380952	0.296296	0.857143	0.565217	0.46087	negative	0.566038	0.826595	0.642907	1.85984	1.22642
unimaginative	calm	unplanful	Hard-hearted	unauthoritative		cheerful	0.130435	0.333333	0.111111	0.666667	0.608696	0.356522	negative	0.365854	0.934959	0.311653	1.86992	1.70732
unabstract	at ease	untidy				chubby	0.130435	0.285714	0.185185	0.857143	0.478261	0.373913	negative	0.348837	0.76412	0.495263	2.29236	1.27907
unsearching	relaxed	unsystematic				coward	0.130435	0.142857	0.111111	0.571429	0.565217	0.295652	negative	0.441176	0.483193	0.375817	1.93277	1.91176
uninquisitive	unnervous	unorderly				cruel	0.217391	0.0952381	0.111111	0.285714	0.434783	0.226087	negative	0.961538	0.421245	0.491453	1.26374	1.92308
unphilosophical	unworrying	disorganized				curious	0	0.333333	0.0740741	0.428571	0.73913	0.304348	negative	0	1.09524	0.243386	1.40816	2.42857
						distant	0.347826	0.238095	0.296296	0.809524	0.73913	0.478261	negative	0.727273	0.497835	0.619529	1.69264	1.54545
						efficient	0	0.047619	0.037037	0.190476	0.391304	0.130435	negative	0	0.365079	0.283951	1.46032	3
						empty	0.130435	0.0952381	0.037037	0.47619	0.217391	0.182609	negative	0.714286	0.521542	0.202822	2.60771	1.19048
						enthusiastic	0.0869565	0.238095	0.037037	0.333333	0.217391	0.173913	negative	0.5	1.36905	0.212963	1.91667	1.25
						exciting	0.434783	0.666667	0.62963	1	0.826087	0.704348	negative	0.617284	0.946502	0.893919	1.41975	1.17284
						fretful	0.304348	0.333333	0.740741	0.904762	0.652174	0.591304	negative	0.514706	0.563725	1.25272	1.53011	1.10294
						friendly	0.130435	0.428571	0.222222	0.714286	0.695652	0.426087	negative	0.306122	1.00583	0.521542	1.67638	1.63265
						funny	0	0.190476	0.037037	0.571429	0.391304	0.226087	negative	0	0.842491	0.163818	2.52747	1.73077
						happy	0.0869565	0.190476	0.222222	0.714286	0.304348	0.295652	negative	0.294118	0.644258	0.751634	2.41597	1.02941
						healthy	0.0869565	0.142857	0.148148	0.333333	0.347826	0.208696	negative	0.416667	0.684524	0.709877	1.59722	1.66667
						helpful	0.391304	0.666667	0.333333	1	0.782609	0.617391	negative	0.633803	1.07981	0.539906	1.61972	1.26761
						helpless	0.347826	0.809524	0.62963	0.952381	0.695652	0.678261	negative	0.512821	1.19353	0.9283	1.40415	1.02564
						high-strung	0.0869565	0.333333	0.222222	0.904762	0.826087	0.46087	negative	0.188679	0.72327	0.48218	1.96316	1.79245
						hurt	0.391304	0.380952	0.444444	0.952381	0.782609	0.582609	negative	0.671642	0.653873	0.762852	1.63468	1.34328
						hypersensitive	0.434783	0.571429	0.407407	0.761905	0.782609	0.582609	negative	0.746269	0.98081	0.699281	1.30775	1.34328
						ill	0	0.190476	0.111111	0.52381	0.347826	0.226087	negative	0	0.842491	0.491453	2.31685	1.53846
						imaginative	0.217391	0.428571	0.296296	0.904762	0.695652	0.495652	negative	0.438596	0.864662	0.597791	1.8254	1.40351
						impractical	0.173913	0.238095	0.296296	0.904762	0.478261	0.408696	negative	0.425532	0.582573	0.72498	2.21378	1.17021
						inefficient	0.130435	0.142857	0.111111	0.142857	0.217391	0.147826	negative	0.882353	0.966387	0.751634	0.966387	1.47059
						inquisitive	0	0.047619	0.111111	0.619048	0.304348	0.208696	negative	0	0.228175	0.532407	2.96627	1.45833
						interesting	0	0.0952381	0.037037	0.238095	0.173913	0.104348	negative	0	0.912698	0.354938	2.28175	1.66667
						introverted	0.0869565	0.238095	0.0740741	0.428571	0.304348	0.217391	negative	0.4	1.09524	0.340741	1.97143	1.4
						lazy	0.0434783	0.0952381	0	0.0952381	0.217391	0.0869565	negative	0.5	1.09524	0	1.09524	2.5
						leader	0.0434783	0.190476	0.0740741	0.619048	0.26087	0.226087	negative	0.192308	0.842491	0.327635	2.7381	1.15385
						lively	0	0.190476	0.111111	0.714286	0.521739	0.295652	negative	0	0.644258	0.375817	2.41597	1.76471
						lonely	0.0869565	0.142857	0.037037	0.333333	0.217391	0.156522	negative	0.555556	0.912698	0.236626	2.12963	1.38889
						loss	0.0434783	0.047619	0.037037	0.238095	0.217391	0.113043	negative	0.384615	0.421245	0.327635	2.10623	1.92308
						loved	0.217391	0.571429	0.37037	0.904762	0.782609	0.556522	negative	0.390625	1.02679	0.665509	1.62574	1.40625
						lucky	0.869565	0.285714	0.925926	0.285714	0.652174	0.626087	positive	1.38889	0.456349	1.47891	0.456349	1.04167
						meek	0.695652	0.238095	0.259259	0.190476	0.478261	0.373913	positive	1.86047	0.636766	0.693368	0.509413	1.27907
						neglected	0.869565	0.333333	0.555556	0.0952381	0.73913	0.530435	positive	1.63934	0.628415	1.04736	0.179547	1.39344
						neighbourly	0.869565	0.619048	0.962963	0.571429	0.73913	0.765217	positive	1.13636	0.808983	1.25842	0.746753	0.965909
						nervous	1	0.571429	0.814815	0.47619	0.782609	0.73913	positive	1.35294	0.773109	1.1024	0.644258	1.05882
						nice	1	0.857143	0.888889	0.857143	0.73913	0.869565	positive	1.15	0.985714	1.02222	0.985714	0.85
						orderly	0.913043	0.571429	0.814815	0.333333	0.956522	0.730435	positive	1.25	0.782313	1.11552	0.456349	1.30952
						organised	0.913043	0.285714	0.777778	0.285714	0.73913	0.617391	positive	1.47887	0.462777	1.25978	0.462777	1.19718
						persistent	0.956522	0.0952381	0.703704	0.0952381	0.782609	0.547826	positive	1.74603	0.173847	1.28454	0.173847	1.42857
						popular	1	0.857143	0.962963	0.857143	0.826087	0.904348	positive	1.10577	0.947802	1.06481	0.947802	0.913462
						proud	0.913043	0.619048	0.62963	0.428571	0.869565	0.695652	positive	1.3125	0.889881	0.905093	0.616071	1.25
						quiet	1	0.571429	0.888889	0.571429	0.913043	0.8	positive	1.25	0.714286	1.11111	0.714286	1.1413
						reflective	0.869565	0.857143	0.962963	0.619048	0.608696	0.791304	positive	1.0989	1.0832	1.21693	0.782313	0.769231
						relaxed	0.956522	0.857143	0.962963	0.857143	0.913043	0.913043	positive	1.04762	0.938776	1.05467	0.938776	1
						reliable	0.782609	0.52381	0.518519	0.714286	0.869565	0.678261	positive	1.15385	0.772283	0.764482	1.05311	1.28205
						scared	0.913043	0.714286	0.703704	0.714286	0.565217	0.721739	positive	1.26506	0.989673	0.975011	0.989673	0.783133
						secure	0.956522	0.428571	0.777778	0.380952	0.695652	0.66087	positive	1.44737	0.648496	1.1769	0.576441	1.05263
						self-assured	0.826087	0.285714	0.333333	0.0952381	0.695652	0.452174	positive	1.82692	0.631868	0.737179	0.210623	1.53846
						self-confident	0.913043	0.333333	0.740741	0.333333	0.826087	0.643478	positive	1.41892	0.518018	1.15115	0.518018	1.28378
						shy	1	0.666667	0.814815	0.809524	0.782609	0.817391	positive	1.2234	0.815603	0.996848	0.990375	0.957447
						smart	0.956522	0.333333	0.851852	0.47619	0.608696	0.66087	positive	1.44737	0.504386	1.28899	0.720551	0.921053
						stable	0.652174	0.571429	0.814815	0.428571	0.565217	0.617391	positive	1.05634	0.925553	1.31977	0.694165	0.915493
						strange	0.956522	0.857143	0.962963	1	0.73913	0.904348	positive	1.05769	0.947802	1.06481	1.10577	0.817308
						stupid	0.782609	0.333333	0.666667	0.428571	0.782609	0.608696	positive	1.28571	0.547619	1.09524	0.704082	1.28571
						successful	0.826087	0.52381	0.666667	0.428571	0.869565	0.669565	positive	1.23377	0.782313	0.995671	0.640074	1.2987
						systematic	0.782609	0.571429	0.62963	0.52381	0.73913	0.652174	positive	1.2	0.87619	0.965432	0.803175	1.13333
						tense	0.652174	0.142857	0.222222	0	0.434783	0.295652	positive	2.20588	0.483193	0.751634	0	1.47059
						timid	0.652174	0.285714	0.296296	0.0952381	0.73913	0.417391	positive	1.5625	0.684524	0.709877	0.228175	1.77083
						tricky	0.956522	0.761905	0.777778	0.761905	0.956522	0.843478	positive	1.13402	0.903289	0.922108	0.903289	1.13402
						ugly	0.913043	0.47619	0.925926	0.333333	0.565217	0.66087	positive	1.38158	0.720551	1.40107	0.504386	0.855263
						uncharitable	1	0.714286	0.888889	0.857143	0.913043	0.878261	positive	1.13861	0.813296	1.0121	0.975955	1.0396
						uncheery	0.869565	0.428571	0.777778	0.190476	0.73913	0.617391	positive	1.40845	0.694165	1.25978	0.308518	1.19718
						unkind	0.913043	0.380952	0.851852	0.142857	0.826087	0.643478	positive	1.41892	0.592021	1.32382	0.222008	1.28378
						unnervous	0.869565	0.285714	0.703704	0.238095	0.608696	0.556522	positive	1.5625	0.513393	1.26447	0.427827	1.09375
						unsparkling	0.913043	0.619048	0.592593	0.238095	0.695652	0.617391	positive	1.47887	1.00268	0.959833	0.385647	1.12676
						unworrying	1	0.571429	0.888889	0.380952	0.652174	0.713043	positive	1.40244	0.801394	1.24661	0.534262	0.914634
						upset	0.782609	0.142857	0.37037	0.142857	0.478261	0.391304	positive	2	0.365079	0.946502	0.365079	1.22222
						useless	0.869565	0.52381	0.703704	0.380952	0.826087	0.669565	positive	1.2987	0.782313	1.05099	0.568955	1.23377
						victim	0.173913	0.142857	0.185185	0.142857	0.0434783	0.13913	positive	1.25	1.02679	1.33102	1.02679	0.3125
						well-off	0.347826	0.142857	0.296296	0.047619	0	0.173913	positive	2	0.821429	1.7037	0.27381	0
						winner	0.782609	0.380952	0.259259	0.285714	0.434783	0.426087	positive	1.83673	0.894072	0.608466	0.670554	1.02041
						worrying	0.826087	0.380952	0.333333	0.190476	0.521739	0.452174	positive	1.82692	0.842491	0.737179	0.421245	1.15385
						Total endorsement rate	0.470048	0.366138	0.419342	0.504233	0.580676
						Negative endorsement rate	0.137681	0.266865	0.189043	0.585317	0.486413
						Positive endorsement rate	0.849896	0.479592	0.68254	0.411565	0.688406

## Sheet: Combined Endorsement Words
opennesstoexperience	neuroticism	conscientiousness	agreeableness	extraversion		words	mean_nc1	mean_nc2	mean_nc3	mean_nc4	mean_nc5	mean_nc6	mean_nc7	sample_mean	valence	relative_nc1	relative_nc2	relative_nc3	relative_nc4	relative_nc5	relative_nc6	relative_nc7
philosophical	worrying	organized	tender-hearted	dominant		abandoned	0	0.304348	0.3	0.0217391	0.309524	0.692308	0.711538	0.311966	negative	0	0.975581	0.961644	0.0696843	0.992172	2.21918	2.28082
abstract-thinking	tense	orderly	gentle-hearted	assertive		accused	0.0263158	0.130435	0.3	0.108696	0.0714286	0.230769	0.134615	0.119658	negative	0.219925	1.09006	2.50714	0.908385	0.596939	1.92857	1.125
imaginative	anxious	tidy	soft-hearted	domineering		afraid	0.131579	0.826087	1	0.543478	0.547619	0.846154	0.884615	0.636752	negative	0.206641	1.29734	1.57047	0.853516	0.860019	1.32886	1.38926
inquisitive	nervous	neat	kind	forceful		angry	0.105263	0.782609	0.7	0.195652	0.333333	0.692308	0.634615	0.431624	negative	0.243877	1.81317	1.62178	0.453293	0.772277	1.60396	1.4703
reflective	fretful	efficient	tender	self-confident		anti-social	0.210526	0.217391	0.7	0.282609	0.142857	0.769231	0.634615	0.380342	negative	0.553519	0.571568	1.84045	0.743039	0.375602	2.02247	1.66854
literary	hypersensitive	planful	charitable	self-assured		anxious	0.210526	0.913043	1	0.73913	0.690476	0.846154	0.942308	0.735043	negative	0.286414	1.24216	1.36047	1.00556	0.939369	1.15116	1.28198
questioning	guilt-prone	systematic	sympathetic	firm		at ease	0.868421	0.217391	0	0.652174	0.119048	0.538462	0.0576923	0.354701	positive	2.44832	0.612886	0	1.83866	0.335628	1.51807	0.162651
individualistic	self-conscious	thorough	accommodating	persistent		attractive	0.631579	0.565217	0.1	0.26087	0.333333	0.769231	0.134615	0.350427	positive	1.80231	1.61294	0.285366	0.744433	0.95122	2.19512	0.384146
unconventional	high-strung	self-disciplined	ruthless	meek		awful	0.0263158	0.0869565	0.4	0.0652174	0.142857	0.461538	0.596154	0.24359	negative	0.108033	0.356979	1.64211	0.267735	0.586466	1.89474	2.44737
broad-minded	overexcitable	reliable	warmthless	bashful		bad	0	0.434783	0.3	0.0869565	0.261905	0.461538	0.711538	0.316239	negative	0	1.37485	0.948649	0.274971	0.828185	1.45946	2.25
conventional	unself-conscious	forgetful	uncharitable	timid		bashful	0.289474	0.217391	0.55	0.282609	0.119048	0.230769	0.134615	0.235043	negative	1.23158	0.924901	2.34	1.20237	0.506494	0.981818	0.572727
unartistic	unmoody	unreliable	cruel	forceless		boring	0.131579	0.26087	0.9	0.565217	0.642857	0.615385	0.903846	0.58547	negative	0.224741	0.445573	1.53723	0.965408	1.09802	1.05109	1.5438
unliterary	stable	impractical	iron-hearted	unbold		brave	0.789474	0.695652	0.15	0.543478	0.404762	0.923077	0.307692	0.508547	positive	1.55241	1.36792	0.294958	1.06869	0.795918	1.81513	0.605042
unreflective	unanxious	undisciplined	unsympathetic	shy		burdened	0.131579	0.652174	0.95	0.23913	0.142857	0.923077	0.384615	0.376068	negative	0.34988	1.73419	2.52614	0.63587	0.37987	2.45455	1.02273
uncomplex	unagitated	Inefficient	cold-hearted	unaggressive		calm	0.921053	0.521739	0.3	0.76087	0.309524	0.923077	0.173077	0.521368	positive	1.76661	1.00071	0.57541	1.45937	0.593677	1.77049	0.331967
unimaginative	calm	unplanful	Hard-hearted	unauthoritative		cheerful	0.947368	0.695652	0.25	0.782609	0.404762	0.769231	0.25	0.568376	positive	1.6668	1.22393	0.43985	1.37692	0.712137	1.35338	0.43985
unabstract	at ease	untidy				chubby	0.342105	0.608696	0.5	0.347826	0.309524	0.846154	0.615385	0.465812	negative	0.734428	1.30674	1.07339	0.746709	0.664482	1.81651	1.3211
unsearching	relaxed	unsystematic				coward	0.0263158	0.217391	0.75	0.195652	0.452381	0.461538	0.730769	0.397436	negative	0.0662139	0.546985	1.8871	0.492286	1.13825	1.16129	1.83871
uninquisitive	unnervous	unorderly				cruel	0.0263158	0.173913	0.25	0.0434783	0.0714286	0.307692	0.0769231	0.0982906	negative	0.267735	1.76938	2.54348	0.442344	0.726708	3.13043	0.782609
unphilosophical	unworrying	disorganized				curious	0.947368	0.869565	0.8	0.869565	0.833333	1	0.769231	0.854701	positive	1.10842	1.01739	0.936	1.01739	0.975	1.17	0.9
						distant	0.236842	0.695652	0.7	0.434783	0.190476	0.615385	0.538462	0.440171	negative	0.538068	1.58041	1.59029	0.987759	0.432732	1.39806	1.2233
						efficient	0.815789	0.826087	0.3	0.804348	0.404762	1	0.211538	0.57265	positive	1.42459	1.44257	0.523881	1.40461	0.706823	1.74627	0.369403
						empty	0.105263	0.565217	0.9	0.282609	0.333333	0.769231	0.769231	0.478632	negative	0.219925	1.1809	1.88036	0.59045	0.696429	1.60714	1.60714
						enthusiastic	0.894737	0.652174	0.15	0.586957	0.190476	0.769231	0.0769231	0.431624	positive	2.07295	1.51098	0.347525	1.35988	0.441301	1.78218	0.178218
						exciting	0.894737	0.73913	0.05	0.391304	0.261905	0.923077	0.134615	0.42735	positive	2.09368	1.72957	0.117	0.915652	0.612857	2.16	0.315
						fretful	0.131579	0.217391	0.9	0.326087	0.119048	0.769231	0.25	0.303419	negative	0.433655	0.716473	2.9662	1.07471	0.392354	2.53521	0.823944
						friendly	1	0.826087	0.65	0.934783	0.785714	0.923077	0.673077	0.824786	positive	1.21244	1.00158	0.788083	1.13336	0.952628	1.11917	0.816062
						funny	0.842105	0.826087	0.25	0.608696	0.619048	1	0.403846	0.615385	positive	1.36842	1.34239	0.40625	0.98913	1.00595	1.625	0.65625
						happy	1	0.652174	0.3	0.869565	0.309524	0.923077	0.115385	0.555556	positive	1.8	1.17391	0.54	1.56522	0.557143	1.66154	0.207692
						healthy	0.894737	0.565217	0.35	0.847826	0.595238	0.692308	0.25	0.598291	positive	1.49549	0.94472	0.585	1.41708	0.994898	1.15714	0.417857
						helpful	0.947368	0.869565	0.9	0.934783	0.833333	1	0.826923	0.888889	positive	1.06579	0.978261	1.0125	1.05163	0.9375	1.125	0.930288
						helpless	0.131579	0.347826	0.85	0.23913	0.5	0.769231	0.826923	0.491453	negative	0.267735	0.70775	1.72957	0.486578	1.01739	1.56522	1.68261
						high-strung	0.210526	0.521739	0.65	0.0869565	0.119048	0.307692	0.211538	0.24359	negative	0.864266	2.14188	2.66842	0.356979	0.488722	1.26316	0.868421
						hurt	0	0.782609	0.8	0.217391	0.595238	1	0.884615	0.547009	negative	0	1.43071	1.4625	0.397418	1.08817	1.82812	1.61719
						hypersensitive	0.342105	0.782609	0.95	0.391304	0.261905	0.846154	0.634615	0.525641	negative	0.650834	1.48887	1.80732	0.744433	0.498258	1.60976	1.20732
						ill	0	0.304348	0.65	0.108696	0.0952381	0.384615	0.307692	0.213675	negative	0	1.42435	3.042	0.508696	0.445714	1.8	1.44
						imaginative	0.736842	0.695652	0.5	0.717391	0.285714	0.923077	0.384615	0.559829	positive	1.31619	1.24262	0.89313	1.28145	0.51036	1.64885	0.687023
						impractical	0.0789474	0.304348	0.6	0.130435	0.0238095	0.230769	0.134615	0.166667	negative	0.473684	1.82609	3.6	0.782609	0.142857	1.38462	0.807692
						inefficient	0.0789474	0.173913	0.6	0.130435	0.0952381	0.230769	0.403846	0.226496	negative	0.34856	0.767842	2.64906	0.575882	0.420485	1.01887	1.78302
						inquisitive	0.868421	0.695652	0.7	0.608696	0.666667	0.769231	0.365385	0.632479	positive	1.37304	1.09988	1.10676	0.962397	1.05405	1.21622	0.577703
						interesting	0.894737	0.869565	0.3	0.673913	0.333333	0.923077	0.25	0.555556	positive	1.61053	1.56522	0.54	1.21304	0.6	1.66154	0.45
						introverted	0.552632	0.695652	1	0.695652	0.357143	0.923077	0.75	0.662393	negative	0.834295	1.05021	1.50968	1.05021	0.539171	1.39355	1.13226
						lazy	0.447368	0.565217	0.95	0.695652	0.261905	0.769231	0.884615	0.632479	negative	0.707326	0.893655	1.50203	1.09988	0.414093	1.21622	1.39865
						leader	0.710526	0.695652	0.15	0.26087	0.309524	0.615385	0.192308	0.380342	positive	1.86813	1.82902	0.394382	0.685882	0.813804	1.61798	0.505618
						lively	0.868421	0.782609	0.15	0.652174	0.333333	0.692308	0.192308	0.5	positive	1.73684	1.56522	0.3	1.30435	0.666667	1.38462	0.384615
						lonely	0.157895	0.521739	0.8	0.369565	0.619048	0.923077	0.980769	0.598291	negative	0.26391	0.87205	1.33714	0.617702	1.03469	1.54286	1.63929
						loss	0	0.26087	0.8	0.108696	0.238095	0.692308	0.403846	0.286325	negative	0	0.911097	2.79403	0.379624	0.831557	2.41791	1.41045
						loved	0.947368	0.826087	0.9	0.869565	0.595238	0.769231	0.384615	0.717949	positive	1.31955	1.15062	1.25357	1.21118	0.829082	1.07143	0.535714
						lucky	0.947368	0.695652	0.2	0.565217	0.380952	0.615385	0.326923	0.525641	positive	1.80231	1.32344	0.380488	1.07529	0.724739	1.17073	0.621951
						meek	0.105263	0.217391	0.7	0.369565	0.0714286	0.461538	0.326923	0.282051	negative	0.373206	0.770751	2.48182	1.31028	0.253247	1.63636	1.15909
						neglected	0.105263	0.347826	0.6	0.152174	0.309524	0.615385	0.403846	0.311966	negative	0.337419	1.11495	1.92329	0.48779	0.992172	1.9726	1.29452
						neighbourly	0.684211	0.26087	0.3	0.73913	0.285714	0.615385	0.134615	0.423077	positive	1.61722	0.616601	0.709091	1.74704	0.675325	1.45455	0.318182
						nervous	0.289474	0.782609	1	0.73913	0.666667	0.923077	0.923077	0.730769	negative	0.396122	1.07094	1.36842	1.01144	0.912281	1.26316	1.26316
						nice	0.947368	0.73913	0.8	0.934783	0.761905	1	0.75	0.837607	positive	1.13104	0.882431	0.955102	1.11602	0.909621	1.19388	0.895408
						orderly	0.710526	0.565217	0.45	0.630435	0.142857	0.538462	0.0961538	0.410256	positive	1.73191	1.37772	1.09688	1.53668	0.348214	1.3125	0.234375
						organised	0.789474	0.434783	0.4	0.717391	0.261905	0.769231	0.115385	0.461538	positive	1.71053	0.942029	0.866667	1.55435	0.56746	1.66667	0.25
						persistent	0.763158	0.695652	0.6	0.586957	0.309524	0.923077	0.153846	0.5	positive	1.52632	1.3913	1.2	1.17391	0.619048	1.84615	0.307692
						popular	0.631579	0.391304	0.05	0.152174	0.166667	0.615385	0.0961538	0.260684	positive	2.42278	1.50107	0.191803	0.583749	0.639344	2.36066	0.368852
						proud	0.578947	0.304348	0.25	0.26087	0.357143	0.769231	0.25	0.358974	positive	1.61278	0.847826	0.696429	0.726708	0.994898	2.14286	0.696429
						quiet	0.447368	0.565217	1	0.717391	0.761905	0.846154	0.846154	0.726496	negative	0.615789	0.778005	1.37647	0.987468	1.04874	1.16471	1.16471
						reflective	0.894737	0.73913	0.95	0.847826	0.428571	0.846154	0.326923	0.662393	positive	1.35076	1.11585	1.43419	1.27994	0.647005	1.27742	0.493548
						relaxed	0.868421	0.0434783	0.15	0.782609	0.261905	0.692308	0.0192308	0.401709	positive	2.16181	0.108233	0.373404	1.9482	0.651976	1.7234	0.0478723
						reliable	0.973684	0.652174	0.65	0.913043	0.547619	1	0.153846	0.645299	positive	1.50889	1.01065	1.00728	1.41492	0.848628	1.54967	0.238411
						scared	0.131579	0.826087	1	0.434783	0.642857	0.769231	0.903846	0.632479	negative	0.208037	1.30611	1.58108	0.687427	1.01641	1.21622	1.42905
						secure	0.842105	0.26087	0.05	0.73913	0.0952381	0.461538	0.0192308	0.358974	positive	2.34586	0.726708	0.139286	2.05901	0.265306	1.28571	0.0535714
						self-assured	0.868421	0.521739	0.15	0.608696	0.142857	0.692308	0.0576923	0.401709	positive	2.16181	1.2988	0.373404	1.51526	0.355623	1.7234	0.143617
						self-confident	0.789474	0.391304	0.05	0.565217	0.190476	0.692308	0.0384615	0.363248	positive	2.17337	1.07724	0.137647	1.55601	0.52437	1.90588	0.105882
						shy	0.447368	0.304348	0.9	0.630435	0.333333	0.923077	0.730769	0.576923	negative	0.775439	0.527536	1.56	1.09275	0.577778	1.6	1.26667
						smart	0.789474	0.826087	0.35	0.608696	0.595238	0.846154	0.269231	0.57265	positive	1.37863	1.44257	0.611194	1.06295	1.03945	1.47761	0.470149
						stable	0.973684	0.347826	0.2	0.695652	0.0952381	0.615385	0.0576923	0.410256	positive	2.37336	0.847826	0.4875	1.69565	0.232143	1.5	0.140625
						strange	0.421053	0.826087	0.9	0.586957	0.52381	0.692308	0.865385	0.666667	negative	0.631579	1.23913	1.35	0.880435	0.785714	1.03846	1.29808
						stupid	0.0263158	0.217391	0.5	0.23913	0.214286	0.692308	0.730769	0.354701	negative	0.0741915	0.612886	1.40964	0.674175	0.604131	1.95181	2.06024
						successful	0.684211	0.304348	0.05	0.282609	0.047619	0.307692	0	0.226496	positive	3.02085	1.34372	0.220755	1.24774	0.210243	1.35849	0
						systematic	0.789474	0.565217	0.45	0.695652	0.190476	0.769231	0.115385	0.461538	positive	1.71053	1.22464	0.975	1.50725	0.412698	1.66667	0.25
						tense	0.236842	0.695652	1	0.521739	0.333333	0.846154	0.615385	0.538462	negative	0.43985	1.29193	1.85714	0.968944	0.619048	1.57143	1.14286
						timid	0.131579	0.26087	0.95	0.456522	0.285714	0.692308	0.596154	0.440171	negative	0.298927	0.592655	2.15825	1.03715	0.649098	1.57282	1.35437
						tricky	0.105263	0.130435	0.2	0.130435	0.047619	0.461538	0.115385	0.132479	negative	0.794567	0.984572	1.50968	0.984572	0.359447	3.48387	0.870968
						ugly	0.0263158	0.347826	0.6	0.173913	0.333333	0.307692	0.730769	0.363248	negative	0.0724458	0.957545	1.65176	0.478772	0.917647	0.847059	2.01176
						uncharitable	0	0.0869565	0.3	0.0869565	0.0952381	0.153846	0.0769231	0.0940171	negative	0	0.924901	3.19091	0.924901	1.01299	1.63636	0.818182
						uncheery	0.0526316	0.173913	0.7	0.173913	0.047619	0.615385	0.307692	0.230769	negative	0.22807	0.753623	3.03333	0.753623	0.206349	2.66667	1.33333
						unkind	0.0526316	0.130435	0.25	0.0869565	0.190476	0.0769231	0.230769	0.149573	negative	0.35188	0.87205	1.67143	0.581366	1.27347	0.514286	1.54286
						unnervous	0.184211	0.0434783	0	0.152174	0.0238095	0.0769231	0.0192308	0.0769231	positive	2.39474	0.565217	0	1.97826	0.309524	1	0.25
						unsparkling	0.0526316	0.130435	0.6	0.217391	0.047619	0.384615	0.153846	0.179487	negative	0.293233	0.726708	3.34286	1.21118	0.265306	2.14286	0.857143
						unworrying	0.315789	0	0	0.195652	0.0238095	0.0769231	0	0.0982906	positive	3.21281	0	0	1.99055	0.242236	0.782609	0
						upset	0.0526316	0.565217	0.9	0.195652	0.52381	0.923077	0.884615	0.521368	negative	0.100949	1.08411	1.72623	0.375267	1.00468	1.77049	1.69672
						useless	0.0526316	0.304348	0.7	0.0217391	0.261905	0.615385	0.75	0.350427	negative	0.150193	0.868505	1.99756	0.0620361	0.747387	1.7561	2.14024
						victim	0.0263158	0.0434783	0.5	0.0652174	0.119048	0.615385	0.211538	0.166667	negative	0.157895	0.26087	3	0.391304	0.714286	3.69231	1.26923
						well-off	0.552632	0.434783	0	0.391304	0.166667	0.307692	0.0769231	0.273504	positive	2.02056	1.58967	0	1.43071	0.609375	1.125	0.28125
						winner	0.763158	0.391304	0.05	0.304348	0.214286	0.692308	0.0192308	0.307692	positive	2.48026	1.27174	0.1625	0.98913	0.696429	2.25	0.0625
						worrying	0.210526	0.73913	0.95	0.673913	0.380952	0.923077	0.692308	0.594017	negative	0.354411	1.24429	1.59928	1.1345	0.641316	1.55396	1.16547
						Total endorsement rate	0.454094	0.488406	0.526667	0.451208	0.320635	0.676923	0.404701
						Negative endorsement rate	0.449013	0.555254	0.5625	0.449275	0.353671	0.717949	0.463141
						Positive endorsement rate	0.4599	0.412008	0.485714	0.453416	0.28288	0.630037	0.337912
